# Supplementary material for: Gum Hydrocolloids Reinforced Silver Nanoparticle Sponge for Catalytic Degradation of Water Pollutants
Source: Polymers (Basel). 2022 Jul 31;14(15):3120. doi: 10.3390/polym14153120 (PMC9370489; doi:10.3390/polym14153120)
Supplement: Supplementary file 1 [file polymers-14-03120-s001.zip]

Archive with 1 entries (1 files):
- polymers-1800320-supplementary.pdf
